# Supplementary material for: The Impact of the SARS-Cov2 Pandemic on a Persuasive Educational Antimicrobial Stewardship Program in a University Hospital in Southern Italy: A Pre-Post Study
Source: Antibiotics (Basel). 2021 Nov 16;10(11):1405. doi: 10.3390/antibiotics10111405 (PMC8614883; doi:10.3390/antibiotics10111405)
Supplement: Supplementary file 1 [file antibiotics-10-01405-s001.zip]

Archive with 1 entries (1 files):
- antibiotics-1429782-SI.pdf
